# Supplementary material for: Femtosecond Laser Engraving of Deep Patterns in Steel and Sapphire
Source: Micromachines (Basel). 2021 Jul 7;12(7):804. doi: 10.3390/mi12070804 (PMC8306761; doi:10.3390/mi12070804)
Supplement: Supplementary file 1 [file micromachines-12-00804-s001.zip]

Archive with 1 entries (1 files):
- micromachines-1237748-supplementary.pdf
